# Supplementary material for: Exposure of HepaRG Cells to Sodium Saccharin Underpins the Importance of Including Non-Hepatotoxic Compounds When Investigating Toxicological Modes of Action Using Metabolomics
Source: Metabolites. 2019 Nov 4;9(11):265. doi: 10.3390/metabo9110265 (PMC6918164; doi:10.3390/metabo9110265)
Supplement: Supplementary file 1 [file metabolites-09-00265-s001.zip]

Archive with 4 entries (3 files):
- supplementary materials/
- supplementary materials/SI 09.xlsx
- supplementary materials/SI 10.pdf
- supplementary materials/SI-R1.pdf
