# Supplementary material for: Exposure of HepaRG Cells to Sodium Saccharin Underpins the Importance of Including Non-Hepatotoxic Compounds When Investigating Toxicological Modes of Action Using Metabolomics
Source: Metabolites. 2019 Nov 4;9(11):265. doi: 10.3390/metabo9110265 (PMC6918164; doi:10.3390/metabo9110265)
Supplement: Supplementary file 1 [file metabolites-09-00265-s001.zip › supplementary materials/SI 09.xlsx]

## Sheet: 72 h
ID	platform	RT (min)	m/z	most intense ion	error (ppm)	MSMS	Formula	Identification	ID confidence	comments	IC10/10 rf	IC10/10 pls	IC10 RF	IC10 PLS	raw p-value	q-value (benjamini hochberg)	q-value (bonferroni)	FC IC10 exp 1	FC IC10 exp 2
NP-1	non-polar +	7.5	337.274	(M+H)+	2	no	C21H36O3	NA	4						0.0002	0.0108	0.2818	0.71	0.82
NP-2	non-polar +	7.2	618.4503, 640.4332	(M+H)+	1	308.1968, 311.2562, 477.4218	C33H64NO7P	PE(16:1/12:1)	3A						0.0009	0.039	1	0.79	0.83
NP-3	non-polar +	7.5	644.4675, 666.4493, 1309.9078	(M+H)+	4	308.2002, 337.2773, 503.4459	C35H66NO7P	PE(18:2/12:1)	3A				1.49	0.07	0	0	0	0.78	0.83
NP-4	non-polar +	8.3	646.4822, 668.4648	(M+H)+	3	308.1968, 339.2890, 505.4628	C35H68NO7P	PE(18:1/12:1)	3A				1.3	0.06	0	0.0001	0.0007	0.87	0.87
NP-5	non-polar +	8	670.4830, 692.4652, 1361.9441	(M+H)+	4	140.06477, 308.1933, 363.2825, 529.4459	C37H68NO7P	PE(20:3/12:1)	3A						0.0001	0.006	0.1017	0.77	0.84
NP-6	non-polar +	8	688.511	(M+H)+	NA	184.073	NA	NA	5	phosphocholine headgroup, related to PC or SM			1	NA	0	0.0036	0.0578	0.83	0.9
NP-7	non-polar +	10.1	700.532	(M+H)+	3	337.2706, 364.2553, 559.4961	C39H74NO7P	PE(18:2/16:1)	3A				1.11	0.06	0	0.0001	0.0016	0.74	0.86
NP-8	non-polar +	9.1	764.5249, 786.5100	(M+H)+	2	164.009, 623.5053, 721.4851	C43H74NO8P	PE(38:2)	3B				1.15	NA	0	0.0001	0.0016	0.76	0.9
NP-9	non-polar +	19.13	768.693	(M+NH4)+	18	495.4386, 523.4720, 551.4975	C47H90O6	TG(12:0/14:0/16:0)	3A				1.15	-0.06	0	0	0.0001	1.3	1.37
NP-10	non-polar +	23.3	787.713	(M+Na)+	1	no	C49H96O5	DG/TG(O) (46:0)	3B	preference for TG(O-46:0)			1.04	0.06	0	0.0001	0.0016	0.75	0.86
NP-11	non-polar +	13.3	813.6854, 835.6677	(M+H)+	3	184.07	C47H93N2O6P	SM(42:2)	3A						0	0.0022	0.0315	0.82	0.85
NP-12	non-polar +	13.4	1081.67	NA	NA	no	NA	NA	5						0	0.0013	0.0164	0.52	0.94
NP-13	non-polar +	7.5	1287.92	(M+H-H20)+	3	no	C71H134O16P2	PIP(62:3)	4						0.0004	0.0209	0.6584	0	0.74
NP-14	non-polar +	7.4	1311.917,1333.9000	(M+H-H20)+	4	no	C73H134O16P2	PIP(64:5)	4						0.0004	0.0209	0.6894	0.4	0.78
NP-15	non-polar +	16.1	1348.27	NA	NA	672.6143, 698.6354	NA	NA	5						0.0009	0.039	1	0.58	0.91
